# Supplementary material for: Distinct amino acid motifs carrying multiple positive charges regulate membrane targeting of dysferlin and MG53
Source: PLoS One. 2018 Aug 9;13(8):e0202052. doi: 10.1371/journal.pone.0202052 (PMC6084962; doi:10.1371/journal.pone.0202052)
Supplement: S1 Dataset — (XLSX) [file pone.0202052.s001.xlsx]

## Sheet: zebrafish
Exp			WRRFK-TM-C	WRRFR-TM-C	WAAFK-TM-C	WAAFR-TM-C	WRCFK-TM-C	WARFK-TM-C	WRAFK-TM-C	WAKFK-TM-C	WKKFK-TM-C	WRRFK-TM
1			13417	24414	86399	58366	57915	43149	36472	44415	26206	33607
2			15331	28297	100056	59816	44364	35902	45354	19829	41936	24182
3			19891	37491	88219	52099	52756	24987	76903	38631	24745	27818
4			15228	58800	108959	63998	33017	38058	44359	59762	37432	21597
5			30558	45266	125822	49102	52233	93301	58196	36089	42497	16575
6			25270	20462	93525	78132	46432	55886	25736	64185	41605	16477
7			19678	37038	130573	60726	35183	51232	38465	32595	34130	28753
8			17070	37111	117819	68793	34277	70882	36239	40188	49031	21505
9			9722	18260	106660	127655	39166	57816	33392	62275	44275	25679
10			27417		123124	46700	30615		42707	66175	27756	28561
11			19965		77659	48612			32829		16618
12			23978		129992	46087			24952		30223
13						78634
14						49737
15						80922
			WRRFK	WRRFR	WAAFK	WAAFR	WRCFK	WARFK	WRAFK	WAKFK	WKKFK	WRRFK-TM
			n=12	n=9	n=12	n=15	n=10	n=9	n=12	n=10	n=12	n=10
